# Supplementary material for: Symbolic Play among Children with Autism Spectrum Disorder: A Scoping Review
Source: Children (Basel). 2021 Sep 12;8(9):801. doi: 10.3390/children8090801 (PMC8470741; doi:10.3390/children8090801)
Supplement: Supplementary file 1 [file children-08-00801-s001.zip]

Archive with 1 entries (1 files):
- children-1287903-supplementary.pdf
